# Supplementary material for: Effects of different centrifugation conditions on clinical chemistry and Immunology test results
Source: BMC Clin Pathol. 2011 May 10;11:6. doi: 10.1186/1472-6890-11-6 (PMC3123263; doi:10.1186/1472-6890-11-6)
Supplement: Additional file 1 — (Table S1): Deming fit results from all analytical parameters and centrifugation conditions. The results are displayed as outlined in the legend to table 2. [file 1472-6890-11-6-S1.XLS]

## Sheet: Overview
Deming Fit: Übersicht
	1899-12-31 11:22:00				11 - 15:10				11 - 15:7				11 - 10:7				22 - 15:10				22 - 15:7				22 - 10:7
	Bias Const.		Prop.		Bias Const.		Prop.		Bias Const.		Prop.		Bias Const.		Prop.		Bias Const.		Prop.		Bias Const.		Prop.		Bias Const.		Prop.
Analyse	95% CI		95% CI		95% CI		95% CI		95% CI		95% CI		95% CI		95% CI		95% CI		95% CI		95% CI		95% CI		95% CI		95% CI
Alb	-1.81		1.06		-1.86		1.06		-1.05		1.03		0.76		0.98		-0.16		1.01		0.25		0.99		0.4		0.99
Alb	-4.32533	0.712603	0.986271	1.13146	-4.51566	0.790729	0.976817	1.1334	-2.54914	0.452412	0.9874	1.06976	-1.90139	3.41165	0.897764	1.05261	-2.54131	2.23014	0.943052	1.07271	-1.849	2.34228	0.935569	1.05112	-1.82838	2.6269	0.928994	1.0422
AP	0.37		1		-0.42		1.01		-0.35		1.01		0.07		1		1.55		0.99		0.68		0.99		-0.88		1.01
AP	-0.560395	1.31028	0.988081	1.01323	-1.25573	0.422657	1.00001	1.02136	-1.3539	0.648486	0.994961	1.01845	-0.897758	1.03165	0.982009	1.01	0.419879	2.67218	0.974246	0.997571	-0.0621444	1.421	0.983513	1.0032	-2.01709	0.264962	0.994913	1.02014
ALTL	0.17		1		0.19		1		-0.42		1		-0.62		1.01		-0.45		1.02		-0.1		1		0.34		0.99
ALTL	-0.434046	0.777723	0.979848	1.02388	-0.372317	0.760586	0.971541	1.01882	-0.884605	0.0489574	0.980891	1.02483	-1.12574	-0.115298	0.978997	1.03713	-1.03236	0.135084	0.995209	1.03832	-1.06231	0.86226	0.97022	1.033	-0.994483	1.66531	0.940784	1.02998
Amy-P	0.38		0.99		0.1		1		0.18		0.99		0.09		0.99		-0.08		1		-0.13		1		-0.05		1
Amy-P	-0.0198064	0.775923	0.978813	1.00801	-0.28863	0.481561	0.990807	1.01914	-0.0814343	0.450555	0.98658	1.00173	-0.344152	0.522643	0.971008	1.00746	-0.517624	0.361677	0.986059	1.01322	-0.575628	0.317757	0.989823	1.01867	-0.318999	0.217811	0.99853	1.01069
Amyl	-0.29		1.01		0.34		1.01		0.54		0.99		0.88		0.98		0.63		0.99		0.17		1		-0.46		1.01
Amyl	-0.929142	0.353389	1.00076	1.02562	-1.05621	0.366221	0.996536	1.02602	-0.952908	2.02625	0.9638	1.01527	-0.147328	1.9107	0.957855	0.998856	-0.967906	2.22828	0.966644	1.02048	-0.404389	0.742334	0.991302	1.01054	-1.73769	0.811879	0.986447	1.02825
ASTL	0.08		1		0.28		1		0.68		0.98		0.4		0.98		-0.83		1.03		-0.79		1.03		0.07		1
ASTL	-0.301413	0.460559	0.985686	1.02167	-0.218017	0.77497	0.977193	1.02275	0.0464627	1.3099	0.961201	1.00562	-0.195658	0.999468	0.958746	1.00832	-2.37918	0.717181	0.977349	1.08589	-1.73791	0.149313	0.997225	1.06508	-0.864941	1.00259	0.956507	1.04012
Bili-D	0		1.01		0		1.01		0.04		1		0.04		1		0.12		0.99		0.14		0.99		0.02		1
Bili-D	-0.0791289	0.0860452	0.989533	1.02841	-0.047256	0.0478213	0.999997	1.01331	-0.0672582	0.143317	0.988788	1.0176	-0.0757802	0.14766	0.982462	1.01066	0.0559808	0.182549	0.984708	0.993625	0.0199873	0.265265	0.976692	1.00016	-0.108694	0.155593	0.987104	1.0114
Bili-T	-0.08		1.01		-0.15		1.03		0.1		1		0.24		0.96		-0.04		1.01		-0.11		1.03		-0.06		1.02
Bili-T	-0.177784	0.014102	0.98815	1.0227	-0.436622	0.145227	1.0037	1.06359	-0.176439	0.381617	0.96471	1.02634	0.0382258	0.435159	0.938071	0.989778	-0.391693	0.305507	0.969942	1.04608	-0.516969	0.294422	0.987159	1.07275	-0.447885	0.31885	0.977851	1.065
Ca	-0.05		1.03		-0.17		1.08		-0.18		1.08		-0.01		1		-0.09		1.04		-0.05		1.02		0.02		0.99
Ca	-0.145616	0.0377784	0.985932	1.0682	-0.348696	0.0173025	0.994207	1.16315	-0.329526	-0.0221957	1.01124	1.14992	-0.126025	0.105155	0.949117	1.05491	-0.238973	0.0523489	0.976344	1.10309	-0.199069	0.0949959	0.957067	1.08793	-0.115422	0.162702	0.926853	1.05386
CHE	-60.07		1.02		-60.89		1.01		-42.48		1.01		18.48		0.99		-38.53		1.01		-44.03		1.01		-5.53		1
CHE	-170.11	49.9736	0.996959	1.03796	-149.91	28.1381	0.996763	1.03204	-142.01	57.0535	0.989965	1.02624	-113.28	to 150.24	0.970266	1.01717	-176.13	99.0769	0.981311	1.03923	-150.2	62.0921	0.985049	1.02803	-154.8	to 143.72	0.966019	1.02656
Chol	-0.13		1.04		-0.15		1.04		-0.05		1.01		0.1		0.97		0.06		0.99		0.04		0.99		-0.02		1
Chol	-0.354948	0.0950144	0.982655	1.09131	-0.445666	0.141853	0.967939	1.11235	-0.231928	0.132574	0.96656	1.05702	-0.313661	0.510519	0.870122	1.0752	-0.110625	0.234402	0.945918	1.02828	-0.059642	0.14406	0.967517	1.01656	-0.16764	0.127779	0.972713	1.03727
CK	0.15		1		-0.4		1.01		-1.63		1.02		-1.2		1.01		-0.98		1.03		-0.66		1.02		0.31		0.99
CK	-0.185754	0.4941	0.993541	1.01311	-1.42949	0.622052	0.996002	1.02706	-2.53626	-0.714529	1.00412	1.03376	-2.89471	0.497287	0.981838	1.03203	-2.80059	0.84694	0.997753	1.05754	-1.48171	0.165295	1.00084	1.03056	-2.10773	2.73748	0.950145	1.0263
CKMB	0.23		0.94		-0.62		1.15		-0.15		1.01		0.42		0.87		-0.11		1.03		-0.1		1.01		0.01		0.98
CKMB	-0.112886	0.57865	0.85428	1.01877	-2.28589	1.05087	0.738028	1.56341	-0.397295	0.0933821	0.956114	1.06439	-1.06069	1.89411	0.501591	1.23958	-0.551133	0.330889	0.909801	1.14474	-0.644926	0.435329	0.871121	1.15117	-0.262024	0.291939	0.915643	1.04732
CO2	0.51		0.97		-0.93		1.05		1.89		0.92		2.8		0.88		0.08		1.02		-2.31		1.11		2.13		1.08
CO2	-0.740121	1.75812	0.918326	1.02202	-4.04067	2.18851	0.919047	1.17387	-0.293206	4.06585	0.832922	1.01608	-0.22513	5.8317	0.75782	1.00083	-3.08265	3.24199	0.88288	1.15052	-5.43111	0.818931	0.980564	1.23803	-6.80263	2.54194	0.894923	1.26655
Cort	0.95		1		7.12		1		5.41		0.99		-1.61		0.99		12.62		0.98		5.15		0.99		-7.55		1.01
Cort	-6.3794	8.27804	0.982428	1.01617	-20.7105	34.9489	0.932966	1.05953	-2.13798	12.9652	0.973472	1.00005	-27.8735	24.6617	0.93063	1.0502	-5.15488	30.3988	0.946304	1.01652	-13.7475	24.0417	0.948548	1.02974	-17.8757	2.76644	0.991019	1.02466
Crea	0.36		1		0.56		0.99		0.5		0.99		-0.06		1		1.01		0.99		0.07		1		-0.94		1.01
Crea	-0.956337	1.67046	0.982209	1.01043	-1.28293	2.39888	0.972494	1.01184	-0.585511	1.58546	0.980215	1.00644	-1.47857	1.36709	0.985134	1.01714	-0.855763	2.87098	0.970823	1.00896	-1.53099	1.67409	0.984847	1.02001	-2.76428	0.878959	0.99452	1.03065
CRP	0		1.01		0		1		0		0.99		0		0.99		0		1		0		1		0		1
CRP	-0.0142073	0.0189453	0.988451	1.02379	-0.00468403	0.00682799	0.987003	1.00889	-4.672e-05	0.00905503	0.981575	0.995077	-0.00200216	0.00887737	0.980104	1.00063	-0.0146659	0.0228847	0.98982	1.01648	-0.00708133	0.0127727	0.990221	1.00832	-0.015218	0.0132502	0.983491	1.00792
Cl	1.07		0.99		-0.42		1		2.02		0.98		2.44		0.98		-6.46		1.06		-3.76		1.04		2.39		0.98
Cl	-4.23098	6.37116	0.938628	1.04143	-5.58901	4.75252	0.951639	1.05225	-3.02728	7.06045	0.928802	1.02906	-3.57111	8.4556	0.918182	1.03554	-13.0868	0.169946	0.998769	1.12767	-10.2835	2.77098	0.972099	1.10012	-2.98025	7.75977	0.923571	1.02847
Ferri	-0.34		1.01		0.07		1.01		0.34		1		0.27		0.99		-0.1		1		-0.18		1.01		-0.08		1
Ferri	-0.630792	-0.0445929	0.99826	1.01672	-0.951123	1.10102	0.991351	1.02117	-0.00910752	0.691774	0.985934	1.00893	-0.560713	1.09408	0.976347	1.00613	-0.332768	0.123953	0.992673	1.01637	-0.418589	0.0492187	0.999076	1.01596	-0.292014	0.132552	0.990629	1.01533
Fol	-0.38		1.03		0.45		0.97		0.41		1		-0.08		1.03		-0.74		1.03		0.37		0.98		0.98		0.95
Fol	-1.25419	0.495205	0.982988	1.06749	-0.216957	1.11692	0.929132	1.00413	-0.79575	1.61623	0.938173	1.05475	-0.955369	0.797872	0.984977	1.07953	-1.44116	-0.0485496	0.992742	1.07651	-0.474326	1.20463	0.929684	1.02447	0.239708	1.71687	0.913	0.987989
FT3	0.08		0.98		-0.18		1.05		-0.2		1.06		-0.01		1		-0.08		1.05		-0.24		1.07		-0.06		1.02
FT3	-0.0958798	0.260422	0.931134	1.02541	-0.360966	-0.000674835	1.00067	1.10532	-0.4179	0.026053	0.994017	1.12075	-0.268743	0.238984	0.930384	1.07827	-0.521619	0.165843	0.95546	1.14458	-0.671632	0.201488	0.952189	1.18392	-0.284765	0.169766	0.956353	1.07994
FT4	-0.22		1.02		-0.69		1.05		-0.76		1.05		-0.05		1		-0.56		1.04		0.73		1.04		-0.17		1.01
FT4	-0.630828	0.190098	0.990721	1.0448	-1.88277	0.506118	0.974764	1.12244	-2.40378	0.893446	0.947535	1.14977	-1.60089	1.49388	0.904462	1.09413	-1.45084	0.337224	0.980745	1.09298	-2.0065	0.543899	0.966386	1.12307	-1.07419	0.741655	0.949888	1.06483
GGT	0.47		1		-0.23		1.01		0.22		1		0.44		0.99		-0.15		1.01		-0.95		1.02		-0.78		1.01
GGT	0.115096	0.827388	0.984505	1.00631	-1.25735	0.801981	0.992812	1.03265	-0.216309	0.649497	0.990952	1.01519	-0.351099	1.22484	0.972707	1.00847	-1.00341	0.697515	0.995914	1.03206	-2.36888	0.470361	0.996185	1.04873	-2.52604	0.959582	0.977724	1.03841
Gluc	0.01		1		0.11		0.98		0.05		0.99		-0.06		1.01		0.22		0.96		-0.05		1.01		-0.28		1.05
Gluc	-0.261083	0.289553	0.958917	1.04391	-0.0877905	0.313398	0.947395	1.01365	-0.115105	0.216391	0.957287	1.0202	-0.249101	0.1205	0.977302	1.03984	-0.0488731	0.498635	0.918685	1.00458	-0.286986	0.189333	0.966754	1.04366	-0.736917	0.170057	0.975245	1.11522
HAV	-0.01		1		0.01		1		0		1		-0.01		1		-0.02		1		-0.03		1		-0.01		1
HAV	-0.0572131	0.0325309	0.995514	1.00519	-0.0865933	0.113637	0.99762	1.0057	-0.0511213	0.0480415	0.997102	1.00982	-0.0714143	0.0420439	0.99571	1.00767	-0.0632787	0.0163203	0.993294	1.01163	-0.0716374	0.00560365	0.99389	1.01025	-0.027281	0.00716212	0.997112	1.00248
HCGbeta	0		1.01		-0.01		1.01		0		0.98		0		0.97		0		1.01		0		1.02		0		1.01
HCGbeta	-0.00802036	-0.000659678	0.982216	1.03013	-0.0131661	0.00179591	0.969061	1.05319	-0.00723658	0.00436521	0.941028	1.01939	-0.000837803	0.00855721	0.92203	1.01722	-0.00793774	0.00290871	0.968706	1.04377	-0.00908461	0.0012234	0.97935	1.05384	-0.00362487	0.000952897	0.973589	1.04716
HDL	0		1.01		-0.01		1.01		0		1		0		0.99		-0.03		1.03		-0.01		1.01		0.02		0.98
HDL	-0.0312859	0.0222208	0.981856	1.04143	-0.0196905	0.00929031	0.994475	1.02153	-0.0139543	0.0112844	0.989736	1.01556	-0.0133043	0.0209805	0.976748	1.01263	-0.0972014	0.0356331	0.960509	1.10212	-0.0338474	0.0221537	0.976687	1.03825	-0.0206056	0.0690082	0.930067	1.02373
Iron	-0.1		1.02		-0.17		1.02		-0.09		1.01		0.07		0.99		-0.15		1.02		-0.22		1.02		-0.07		1.01
Iron	-0.235737	0.0432284	1.00283	1.03437	-0.307371	-0.0270439	1.00393	1.03293	-0.223694	0.0426631	0.991931	1.02078	-0.110742	0.260368	0.965234	1.01104	-0.327244	0.0261541	1.0005	1.03508	-0.428646	-0.0186392	1.00812	1.0411	-0.284437	0.139769	0.985481	1.02797
K	0.05		0.99		0		1		0.02		1		0.02		1		0.11		0.97		0		1		-0.11		1.03
K	-0.162163	0.255471	0.937893	1.0512	-0.163372	0.160216	0.956468	1.04388	-0.0988962	0.133644	0.971518	1.03223	-0.146939	0.184827	0.955167	1.04824	-0.150638	0.376083	0.899322	1.0369	-0.105023	0.108741	0.970902	1.02755	-0.389607	0.163681	0.960538	1.10295
LDH	8		1.01		15.33		0.97		-9.08		0.99		-24.24		1.02		-17.59		1.02		-12.69		1.01		3.16		0.99
LDH	-14.2538	30.2551	0.955073	1.05941	-11.2133	41.8638	0.907087	1.03115	-35.8215	17.6699	0.917459	1.05981	-51.5426	3.05524	0.937112	1.10106	-69.4038	34.2282	0.902368	1.14131	-60.2183	34.8426	0.909097	1.10458	-25.0465	31.3731	0.917757	1.05972
LDL	-0.08		1.04		-0.1		1.05		0.02		0.99		0.12		0.95		0.07		0.98		0		1		-0.07		1.03
LDL	-0.19207	0.0248656	0.994924	1.08855	-0.311534	0.106232	0.954279	1.13682	-0.0544483	0.0972462	0.956538	1.02344	-0.148409	0.386312	0.829327	1.0641	0.0102253	0.128997	0.953302	0.999968	-0.0243508	0.0315013	0.989389	1.01388	-0.129705	-0.00593609	1.00403	1.04717
Lipe	-0.07		1.01		0.36		1		0.52		0.98		0.17		0.99		0.09		1		0.51		0.98		0.43		0.98
Lipe	-0.636139	0.486949	0.992119	1.02781	-0.737371	1.46145	0.961969	1.03058	-0.443629	1.48132	0.954573	1.01439	-0.0747115	0.411267	0.97386	1.00194	-0.292316	0.465359	0.990439	1.01411	-0.490264	1.51631	0.952215	1.01459	-0.834632	1.6851	0.943571	1.019
Mg	0.05		0.97		0.02		0.98		-0.01		1.02		-0.04		1.04		0.03		0.97		0		0.99		-0.03		1.03
Mg	0.0156431	0.0807856	0.939654	1.00682	-0.0265875	0.0694112	0.923603	1.03647	-0.0377804	0.00973154	0.993531	1.04564	-0.0951048	0.0223257	0.973224	1.10768	-0.0418083	0.106549	0.886723	1.04454	-0.0408304	0.0489344	0.945747	1.04161	-0.0952848	0.0369154	0.95928	1.09865
Myo	0.47		0.99		-0.29		1.02		-0.43		1.01		0.12		0.99		0.29		0.99		0.17		1		0.1		1
Myo	-0.191477	1.13085	0.973584	1.00544	-1.11858	0.544545	0.994754	1.0381	-1.10775	0.251139	0.987513	1.0262	-0.67552	0.915606	0.95926	1.01237	-0.413626	0.983997	0.969948	1.00859	-0.329006	0.663297	0.982397	1.0104	-0.500543	0.704545	0.984802	1.02164
Na	8.06		0.94		4.32		0.97		13.2		0.9		9.37		0.93		-4.88		1.03		4.22		0.97		8.68		0.94
Na	-3.4273	19.549	0.85706	1.0246	-7.21605	15.8467	0.882691	1.05107	-4.36631	30.7572	0.774133	1.0308	-5.88347	24.6152	0.819811	1.04406	-19.694	9.94371	0.926437	1.14335	-13.5856	22.0278	0.837718	1.09934	-3.40685	20.7721	0.847954	1.02491
Phos	0.03		0.97		0.01		0.99		0		1		-0.01		1.01		0.08		0.93		0.01		1		-0.08		1.07
Phos	-0.0252868	0.0851326	0.924624	1.02312	-0.0243599	0.0412859	0.961117	1.02225	-0.0174944	0.0145691	0.985401	1.01792	-0.0357667	0.015601	0.985328	1.03494	0.00320818	0.159924	0.859515	0.996126	-0.0138499	0.0264632	0.978493	1.01539	-0.171204	0.00919467	0.995507	1.15285
Pro-BNP	0.04		1		0.17		1.01		-0.19		1		-0.36		0.98		-0.19		1		-0.04		0.99		0.15		0.99
Pro-BNP	-0.324203	0.407571	0.991636	1.01283	-1.28461	1.63098	0.995379	1.02587	-1.30579	0.931938	0.978983	1.01118	-2.96451	2.24667	0.963803	1.00549	-1.33353	0.948916	0.982073	1.01984	-0.553956	0.472721	0.97721	1.01238	-0.61942	0.923932	0.983068	1.0046
PTH	0.02		0.98		0.01		1		0.14		0.98		0.13		0.98		-0.05		1.01		-0.07		1.03		-0.02		1.01
PTH	-0.0887243	0.128333	0.9622	1.00264	-0.0914523	0.102379	0.979767	1.0184	0.0338277	0.247623	0.953416	1.00024	0.0205597	0.246497	0.953076	1.00307	-0.139879	0.0404794	0.994803	1.03372	-0.194584	0.0538558	1.0047	1.05251	-0.132216	0.0922912	0.990128	1.03818
RubG	0		1		0		1		0		1		0		1		0		0.99		0		0.99		0		1
RubG	-0.439575	0.438181	0.996673	1.01071	-0.289257	0.289059	0.993105	1.00752	-0.176811	0.176865	0.992507	1.0075	-0.464232	0.464484	0.990534	1.00884	-0.435814	0.438228	0.982448	1.00417	-0.190458	0.192511	0.982168	1.00539	-0.627635	0.627151	0.992481	1.00917
T3	-0.02		1.01		-0.05		1.04		0		1.01		0.05		0.97		-0.04		1.05		-0.03		1.02		0.01		0.97
T3	-0.0802905	0.0468357	0.962466	1.06413	-0.14323	0.0463966	0.949974	1.12474	-0.0566571	0.0509544	0.964177	1.05059	-0.0513674	0.141385	0.880936	1.05982	-0.0897788	0.00310336	1.00036	1.09687	-0.0785566	0.0201127	0.975691	1.0625	-0.0274388	0.0537271	0.93235	1.0109
TN-T	0		0.982401		-0.000214623		1.03		0		1		0		0.97		0		1.02		0		1.01		0		1
TN-T	-7.86306e-06	0.000363743	0.96438	1.00042	-0.00056427	0.000135023	0.992684	1.06364	-0.000454377	0.000230201	0.968554	1.03111	-0.000266696	0.000476417	0.937779	1.00668	-0.000573978	9.9525e-07	0.991921	1.03956	-0.000281875	2.17823e-05	0.997406	1.02993	-9.04439e-05	0.000404182	0.978506	1.01672
TNT-hs	0		0.99		0		1.02		0		1.01		0		0.98		0		1.01		0		1.02		0		1.01
TNT-hs	-0.000300368	5.97444e-05	0.976882	1.0033	-0.00032711	-1.02394e-05	1.00744	1.0417	-5.77236e-05	0.000687919	0.983546	1.02675	6.20363e-05	0.000766176	0.960591	1.00846	-0.000143687	0.000498041	0.994819	1.03387	-0.000135627	0.00021319	1.00745	1.03307	-0.00051808	0.000241709	0.98349	1.02791
ToxoG	0		1		0		1		0		0.99		0		0.99		0		1		0		0.99		0		0.99
ToxoG	-0.00134282	0.00107055	0.991879	1.01038	-0.00343793	0.00145131	0.987254	1.01674	-0.000742266	0.00392214	0.979127	1.00743	-0.00103902	0.00627616	0.975254	1.00738	-0.0014936	0.00270349	0.979286	1.01139	-0.00095527	0.00409067	0.968711	1.00738	-0.000601177	0.00253733	0.980616	1.0047
TP	-0.71		1.02		-3.57		1.06		-0.92		1.02		2.49		0.96		0.58		0.99		0.47		1		-0.08		1
TP	-4.5871	3.17416	0.959683	1.07434	-7.76038	0.630213	0.99432	1.11895	-3.86727	2.02758	0.971441	1.05517	-1.87905	6.86796	0.892723	1.0254	-2.60585	3.76506	0.946892	1.04191	-2.25935	3.19161	0.957272	1.03405	-2.98163	2.82284	0.956105	1.04545
Trigl	0		1.01		-0.02		1.02		-0.02		1.01		0		1		0		1		0.01		1		0.01		1
Trigl	-0.00994449	0.0179281	0.994512	1.01728	-0.0334843	-0.000618624	1.00351	1.02869	-0.033572	0.00315755	0.996339	1.02601	-0.0196781	0.0234523	0.977786	1.01234	-0.0226031	0.0194414	0.976995	1.01761	-0.0193141	0.0313854	0.980216	1.01471	-0.0241791	0.0394925	0.973062	1.02721
Trfe	-0.91		1.04		-0.21		1.02		0.51		0.98		0.71		0.97		0.65		0.98		-0.17		1.01		-0.84		1.04
Trfe	-2.36825	0.545596	0.983396	1.10275	-1.63122	1.20877	0.957737	1.07319	-0.413862	1.42687	0.945814	1.0182	-1.33657	2.76453	0.882701	1.05117	-0.430428	1.73347	0.940748	1.0179	-0.842847	0.507512	0.985512	1.04194	-1.66575	-0.017602	1.00587	1.06436
TSH	0.01		0.99		-0.02		1.02		0		1		0.02		0.98		0		1.01		0		1.01		0		1
TSH	-0.00893007	0.0297815	0.972436	1.01471	-0.0522764	0.0181794	0.983194	1.06153	-0.00715813	0.00533362	0.989915	1.00873	-0.0125016	0.0437975	0.946377	1.00886	-0.00655741	0.00360566	0.99748	1.0184	-0.00334282	-0.00165296	1.0023	1.00896	-0.00567493	0.00359713	0.986719	1.00874
UA	-0.3		1		-0.36		1		-0.11		1		0.25		1		1.15		0.99		-0.75		1		-1.9		1
UA	-2.03022	1.43439	0.996764	1.00885	-3.0187	2.29271	0.990581	1.00772	-2.06607	1.83874	0.994397	1.0092	-2.089	2.58977	0.99475	1.01056	-0.602111	2.8968	0.986734	1.00188	-4.17779	2.6824	0.984227	1.00805	-4.74634	0.940989	0.991431	1.01229
Ureal	0.02		1		0		1		-0.03		1.01		-0.03		1.01		0.1		0.99		0.05		1		-0.05		1.01
Ureal	-0.0239904	0.0620021	0.993379	1.00628	-0.0396611	0.0312803	0.994528	1.01005	-0.0984338	0.0360958	0.99618	1.01996	-0.0952989	0.0413831	0.992066	1.01947	-0.00120195	0.198018	0.976544	1.00282	-0.0298194	0.127939	0.987276	1.01044	-0.136005	0.0355742	0.996832	1.0217
VitB12	2.02		1		-10.65		1.03		-6.45		1		3.93		0.97		6.57		0.99		3.05		0.99		-3.55		1
VitB12	-4.97584	9.02526	0.976276	1.02019	-35.7961	14.4964	0.952347	1.11009	-13.2573	0.363034	0.987722	1.02028	-21.2677	29.133	0.895343	1.05181	-11.4598	24.6093	0.933745	1.03727	-7.3855	13.4786	0.963095	1.01751	-14.1219	7.01202	0.974313	1.03539
VitD	0		1		0.16		0.99		-2.72		1.07		-3		1.08		1.56		0.97		5.06		0.92		3.31		0.96
VitD	-3.79393	3.78591	0.937393	1.06717	-5.58255	5.90464	0.892107	1.08895	-9.40738	3.97341	0.935514	1.19522	-10.7242	4.72345	0.930154	1.22501	-8.602	11.7253	0.787789	1.15002	-5.0759	15.1915	0.739636	1.09918	-2.64243	9.25682	0.853161	1.05786

## Sheet: not analyzed
Parameters not analyzed
Parameter:		Cause
Acetaminophen		only 34 results > limit of detection, 5 results in the therapeutic range or higher
Amikacin		all results < therapeutic range
Carbamazepin		all results < detection limit
Digoxin		only 23 results > limit of detection, 12 results within therap. range or higher
Ethanol		all results < detection limit
Gentamicin		only 8 results within therap. range
HAV M		all results under all centrifugation conditions negative
HBc		all results under all centrifugation conditions negative
HBc M		all results under all centrifugation conditions negative
HBe		all results under all centrifugation conditions negative
HBe Ag		all results under all centrifugation conditions negative
HBs		nur 67 Messwerte > Nachweisgrenze
HBs Ag		all results under all centrifugation conditions negative
HCV		all results under all centrifugation conditions negative
HIV		all results under all centrifugation conditions negative
Phenobarbital		all results < detection limit
Rub M		all results under all centrifugation conditions negative
Salicylate		only 5 results > detection limit
Theophyllin		all results < therapeutic range
Tobramycin		all results < detection limit
Toxoplasma M		all results under all centrifugation conditions negative
Valproic acid		all results < therapeutic range
Vancomycin		all results < therapeutic range
