# Supplementary material for: Effects of different centrifugation conditions on clinical chemistry and Immunology test results
Source: BMC Clin Pathol. 2011 May 10;11:6. doi: 10.1186/1472-6890-11-6 (PMC3123263; doi:10.1186/1472-6890-11-6)
Supplement: Additional file 2 — (Table S2): Probabilities to detect a 5% bias with 95% certainty at the limits of the reference ranges for all parameters and all centrifugation conditions (beta error). The results are displayed as outlined in the legend to table 4. [file 1472-6890-11-6-S2.XLS]

## Sheet: Tabelle2
Deming Fit
	1899-12-31 11:22:00							11 - 15:10							11 - 15:7							11 - 10:7							22 - 15:10							22 - 15:7							22 - 10:7
Analyse	Ref.limits	Bias	95% Cl		SE	Bias Goal	p	Ref.limits	Bias	95% Cl		SE	Bias Goal	p	Ref.limits	Bias	95% Cl		SE	Bias Goal	p	Ref.limits	Bias	95% Cl		SE	Bias Goal	p	Ref.limits	Bias	95% Cl		SE	Bias Goal	p	Ref.limits	Bias	95% Cl		SE	Bias Goal	p	Ref.limits	Bias	95% Cl		SE	Bias Goal	p
Alb	35	0.253937	0.0189409	0.488934	0.116446	1.75	1.92069e-16	35	0.066405	-0.160803	0.293613	0.112586	1.75	1.00252e-18	35	-0.0480663	-0.251609	0.155476	0.100859	1.75	1.27368e-20	35	-0.113408	-0.339758	0.112942	0.112161	1.75	2.38753e-18	35	0.120244	-0.211788	0.452276	0.164528	1.75	7.44027e-13	35	0.0136179	-0.275596	0.302832	0.143311	1.75	1.35111e-15	35	-0.104933	-0.461773	0.251906	0.176821	1.75	4.62599e-12
Alb	58	1.60785	-0.110295	3.326	0.851375	2.9	0.0682884	58	1.33395	-0.573131	3.24103	0.944996	2.9	0.0524652	58	0.609273	-0.313075	1.53162	0.457042	2.9	5.11817e-06	58	-0.684162	-2.53978	1.17146	0.919498	2.9	0.0102096	58	0.301503	-1.12992	1.73293	0.709299	2.9	0.000345825	58	-0.139508	-1.44536	1.16634	0.647077	2.9	5.53072e-05	58	-0.436261	-1.54247	0.669952	0.548151	2.9	2.69579e-05
AP	117	0.451536	-0.342408	1.24548	0.393415	5.85	2.03482e-17	117	0.833535	0.139669	1.5274	0.343825	5.85	2.39494e-18	117	0.431621	-0.241738	1.10498	0.333663	5.85	5.17627e-20	117	-0.400834	-1.34136	0.539687	0.466047	5.85	4.31523e-15	117	-0.102681	-0.708116	0.502754	0.300005	5.85	1.12464e-22	117	-0.0979393	-0.776363	0.580484	0.336172	5.85	7.639e-21	117	0.00449717	-0.674078	0.683072	0.336247	5.85	4.2484e-21
ALTL	41	0.248338	-0.141195	0.637871	0.193021	2.05	4.21326e-12	41	-0.00355374	-0.516111	0.509003	0.253982	2.05	2.3263e-10	41	-0.300556	-0.908304	0.307192	0.301152	2.05	3.73532e-07	41	-0.289985	-1.14168	0.561714	0.422034	2.05	7.44903e-05	41	0.238636	-0.198184	0.675456	0.216453	2.05	8.61412e-11	41	-0.0340586	-0.464462	0.396344	0.213273	2.05	2.93234e-12	41	-0.263937	-0.872066	0.344193	0.30134	2.05	2.52867e-07
Amy-P	53	0.0289012	-0.43621	0.494012	0.230472	2.65	1.05159e-14	53	0.359954	-0.136231	0.85614	0.24587	2.65	4.47922e-12	53	-0.125308	-0.404251	0.153635	0.138222	2.65	6.75291e-22	53	-0.481442	-1.1076	0.144718	0.310275	2.65	7.53181e-09	53	-0.0971752	-0.481587	0.287236	0.190484	2.65	4.58118e-17	53	0.0961935	-0.33143	0.523817	0.211896	2.65	1.60761e-15	53	0.193812	-0.0592583	0.446883	0.125402	2.65	4.86035e-23
Amyl	100	1.03093	0.31777	1.7441	0.353387	5	1.56552e-14	100	0.782592	-0.117789	1.68297	0.446157	5	2.92903e-12	100	-0.509826	-1.66428	0.644625	0.572054	5	4.54848e-10	100	-1.28275	-2.42194	-0.143565	0.56449	5	2.85833e-08	100	-0.0136252	-1.21685	1.1896	0.596222	5	8.75503e-11	100	0.260848	-0.262264	0.783961	0.259213	5	6.51766e-22	100	0.271709	-0.703698	1.24712	0.483334	5	1.07662e-12
ASTL	37	0.215608	-0.174096	0.605312	0.193106	1.85	6.36556e-11	37	0.277391	-0.25365	0.808433	0.263142	1.85	2.14832e-07	37	0.0643605	-0.409597	0.538318	0.234856	1.85	1.00965e-09	37	-0.207451	-0.721495	0.306593	0.254719	1.85	4.49382e-08	37	0.338901	-0.388353	1.06616	0.360369	1.85	6.93895e-05	37	0.358403	-0.249544	0.966349	0.30125	1.85	6.23241e-06	37	0.00634913	-0.902421	0.915119	0.450314	1.85	9.42445e-05
Bili-D	2	0.0214038	-0.0353869	0.0781946	0.028141	0.1	0.00391596	2	0.0154055	-0.0403666	0.0711776	0.0276362	0.1	0.00191831	2	0.0444141	-0.0452629	0.134091	0.0444368	0.1	0.108947	2	0.0290612	-0.0632841	0.121406	0.0457589	0.1	0.0642898	2	0.097598	0.0326595	0.162537	0.0321783	0.1	0.470426	2	0.119475	0.00947104	0.22948	0.0545093	0.1	0.638666	2	0.0219494	-0.100549	0.144448	0.0607005	0.1	0.102773
Bili-T	20	0.0266933	-0.244123	0.297509	0.134195	1	3.16666e-09	20	0.527233	0.163724	0.890742	0.180126	1	0.00602206	20	0.013056	-0.374994	0.401106	0.192287	1	3.45649e-06	20	-0.484811	-0.85622	-0.113402	0.184041	1	0.00385156	20	0.117085	-0.339948	0.574119	0.226469	1	0.000171195	20	0.487798	-0.00177137	0.977368	0.242592	1	0.0203661	20	0.364018	-0.162463	0.890498	0.260882	1	0.00954455
Ca	2.02	0.000751763	-0.00984548	0.011349	0.00524735	0.101	2.52066e-22	2.02	-0.0067654	-0.0216667	0.00813594	0.00738392	0.101	2.40488e-16	2.02	-0.0130904	-0.0294215	0.00324065	0.00809238	0.101	4.47204e-14	2.02	-0.00637051	-0.0182689	0.00552791	0.0058959	0.101	7.91853e-20	2.02	-0.013085	-0.0332876	0.00711765	0.0100036	0.101	2.81754e-11	2.02	-0.00658945	-0.0251996	0.0120207	0.0092217	0.101	2.76775e-13	2.02	0.0041573	-0.0100342	0.0183488	0.00702709	0.101	2.77371e-17
Ca	2.6	0.0164493	-0.000331287	0.0332298	0.0083091	0.13	3.68767e-17	2.6	0.0388684	0.00104401	0.0766927	0.0187427	0.13	8.31479e-06	2.6	0.0336456	0.00510833	0.0621829	0.0141408	0.13	1.34199e-08	2.6	-0.00520348	-0.0289741	0.0185671	0.0117788	0.13	9.71332e-14	2.6	0.00995056	-0.0121734	0.0320745	0.010955	0.13	4.67248e-14	2.6	0.00645974	-0.019895	0.0328145	0.0130593	0.13	2.86544e-12	2.6	-0.00143675	-0.0295037	0.0266302	0.0138977	0.13	6.85611e-12
CHE	3000	-7.69724	-61.1256	45.7311	26.4748	150	1.56348e-06	3000	-17.6863	-61.0482	25.6756	21.4867	150	1.17677e-07	3000	-18.1632	-67.1645	30.8381	24.2811	150	1.30679e-06	3000	-0.373394	-68.2842	67.5374	33.6512	150	3.1401e-05	3000	-7.71311	-66.0283	50.6021	28.8963	150	6.80898e-06	3000	-24.402	-70.5023	21.6983	22.8436	150	1.04284e-06	3000	-16.6658	-82.5083	49.1766	32.6262	150	9.64244e-05
CHE	11000	131.963	8.87861	255.047	60.9908	550	1.17542e-08	11000	97.5142	-17.0933	212.122	56.7903	550	3.10459e-10	11000	46.6776	-59.8257	153.181	52.7745	550	2.26397e-12	11000	-50.641	-188.502	87.22	68.3129	550	2.62799e-09	11000	74.456	-114.699	263.611	93.7301	550	4.19084e-06	11000	27.9337	-107.756	163.624	67.237	550	5.98051e-10	11000	-46.3628	-239.024	146.299	95.4676	550	2.16714e-06
Chol	3.1	-0.015329	-0.07703	0.0463721	0.0305741	0.155	2.13379e-05	3.1	-0.0274607	-0.101135	0.0462134	0.036507	0.155	0.000568432	3.1	-0.0131328	-0.0592546	0.0329891	0.0228543	0.155	9.98656e-08	3.1	0.0136817	-0.0828602	0.110224	0.0478385	0.155	0.0025602	3.1	0.0219007	-0.0302929	0.0740943	0.025863	0.155	3.3058e-06	3.1	0.0175294	-0.0162013	0.0512602	0.0167143	0.155	1.36143e-10	3.1	-0.00446316	-0.0592697	0.0503434	0.0271577	0.155	8.99498e-07
Chol	6.5	0.110403	-0.0225991	0.243405	0.0659052	0.325	0.00111847	6.5	0.109028	-0.069732	0.287789	0.0885793	0.325	0.00953638	6.5	0.0269483	-0.0881146	0.142011	0.057016	0.325	2.5356e-06	6.5	-0.0792668	-0.335512	0.176978	0.126975	0.325	0.029853	6.5	-0.0219565	-0.124688	0.080775	0.0509055	0.325	2.32007e-07	6.5	-0.00953819	-0.0750904	0.056014	0.0324824	0.325	1.33344e-12	6.5	0.0125013	-0.0609261	0.0859287	0.0363847	0.325	4.28666e-11
CK	195	0.802268	-0.850991	2.45553	0.819223	9.75	3.7757e-14	195	1.84515	-0.326387	4.01669	1.07604	9.75	2.33326e-09	195	2.068	-0.0535779	4.18958	1.05129	9.75	2.6508e-09	195	0.153102	-3.21883	3.52504	1.67086	9.75	4.63866e-07	195	4.41442	0.30767	8.52116	2.03498	9.75	0.00606319	195	2.40289	0.207473	4.5983	1.08787	9.75	1.63747e-08	195	-1.98219	-7.07527	3.11089	2.52372	9.75	0.00183187
CKMB	4.94	-0.0806817	-0.161542	0.000178727	0.040039	0.247	8.07951e-05	4.94	0.127034	-0.258673	0.512742	0.191126	0.247	0.266806	4.94	-0.10131	-0.148579	-0.0540421	0.0234224	0.247	9.57668e-08	4.94	-0.222593	-0.581769	0.136584	0.177979	0.247	0.445789	4.94	0.0245844	-0.140069	0.189238	0.0815301	0.247	0.00466915	4.94	-0.0497378	-0.241677	0.142201	0.095041	0.247	0.0221242	4.94	-0.0765205	-0.166591	0.0135498	0.0446317	0.247	0.000217162
CO2	22	-0.147248	-0.374018	0.0795229	0.112288	1.1	7.22201e-11	22	0.0959732	-0.362672	0.554618	0.227268	1.1	3.43653e-05	22	0.225308	-0.141241	0.591857	0.181633	1.1	9.66081e-06	22	0.148479	-0.367116	0.664073	0.255487	1.1	0.000288753	22	0.447118	0.0196426	0.874592	0.211669	1.1	0.00182143	22	0.0984379	-0.386156	0.583032	0.240126	1.1	7.43362e-05	22	-0.354189	-1.061	0.352623	0.349986	1.1	0.0195677
CO2	29	-0.356053	-0.698059	-0.0140471	0.169348	1.45	4.79957e-08	29	0.421171	-0.275996	1.11834	0.34546	1.45	0.00240026	29	-0.303197	-0.909899	0.303505	0.300633	1.45	0.000220493	29	-0.696232	-1.3515	-0.0409654	0.324698	1.45	0.0125936	29	0.564032	-0.269262	1.39733	0.412616	1.45	0.0188702	29	0.863515	0.110923	1.61611	0.372924	1.45	0.0616501	29	0.210951	-0.638355	1.06026	0.420544	1.45	0.00264153
Cort	82	0.891942	-5.30147	7.08535	3.06896	4.1	0.150926	82	6.8115	-15.9519	29.5749	11.2797	4.1	0.5944	82	4.3279	-2.35698	11.0128	3.31249	4.1	0.527262	82	-2.39188	-23.9269	19.1431	10.671	4.1	0.436796	82	11.0978	-4.03184	26.2274	7.49704	4.1	0.822028	82	4.25685	-11.3869	19.9006	7.7518	4.1	0.508024	82	-6.91184	-16.1657	2.34201	4.58547	4.1	0.728477
Cort	958	0.279004	-10.3636	10.9216	5.27362	47.9	1.07678e-11	958	3.52419	-30.2485	37.2969	16.7351	47.9	0.00562547	958	-7.2706	-15.0844	0.543241	3.87191	47.9	1.30633e-13	958	-10.7884	-43.1375	21.5606	16.0296	47.9	0.01278	958	-5.18471	-23.4261	13.0567	9.03898	47.9	1.29047e-05	958	-5.25396	-25.9484	15.4405	10.2545	47.9	7.72045e-05	958	-0.0452355	-10.0396	9.94914	4.95241	47.9	1.54579e-12
Crea	59	0.139764	-0.444833	0.724361	0.289679	2.95	1.37675e-12	59	0.0956828	-0.744633	0.935999	0.416394	2.95	1.17249e-08	59	0.106396	-0.454975	0.667767	0.278171	2.95	2.89624e-13	59	0.0113325	-0.682807	0.705472	0.34396	2.95	4.94272e-11	59	0.41134	-0.501161	1.32384	0.452163	2.95	7.10729e-07	59	0.214883	-0.516765	0.94653	0.362546	2.95	1.22306e-09	59	-0.200041	-1.15301	0.752926	0.472215	2.95	3.56209e-07
Crea	104	-0.0259727	-0.493126	0.441181	0.231484	5.2	3.05156e-25	104	-0.256914	-0.943087	0.429258	0.340012	5.2	2.71728e-18	104	-0.193792	-0.873242	0.485658	0.336681	5.2	1.22592e-18	104	0.0624907	-0.64724	0.772222	0.351686	5.2	2.29285e-18	104	-0.0434398	-0.76568	0.6788	0.357884	5.2	3.72142e-18	104	0.324203	-0.332739	0.981144	0.325528	5.2	9.46341e-19	104	0.366364	-0.40665	1.13938	0.383044	5.2	3.50936e-16
CRP	10	0.0636001	-0.101729	0.228929	0.0819237	0.5	1.83094e-06	10	-0.0194824	-0.12365	0.084685	0.051617	0.5	4.54536e-12	10	-0.112238	-0.176629	-0.0478473	0.031907	0.5	1.22308e-15	10	-0.0928925	-0.190883	0.00509831	0.0485564	0.5	8.19134e-11	10	0.0355927	-0.0909839	0.162169	0.0626759	0.5	2.18895e-09	10	-0.0044706	-0.0920536	0.0831124	0.0433678	0.5	1.27259e-14	10	-0.0439504	-0.163228	0.0753276	0.0591047	0.5	7.0001e-10
Cl	97	0.10308	-0.253001	0.459162	0.176318	4.85	5.50458e-28	97	-0.22949	-0.613514	0.154534	0.190292	4.85	1.20287e-26	97	-0.0271699	-0.297606	0.243266	0.134007	4.85	1.70263e-33	97	0.197791	-0.213666	0.609247	0.203885	4.85	1.36752e-25	97	-0.325944	-0.775331	0.123443	0.222519	4.85	2.49418e-23	97	-0.253381	-0.645889	0.139127	0.194495	4.85	3.47126e-26	97	0.0635098	-0.293276	0.420295	0.176667	4.85	4.30452e-28
Cl	110	-0.0265188	-0.421544	0.368506	0.195601	5.5	1.22342e-28	110	-0.204193	-0.654677	0.246291	0.223224	5.5	2.98814e-26	110	-0.301075	-0.817625	0.215475	0.255961	5.5	1.21818e-23	110	-0.103012	-0.62221	0.416186	0.257273	5.5	3.5369e-24	110	0.495938	-0.0343056	1.02618	0.262556	5.5	2.75297e-22	110	0.216074	-0.353562	0.785709	0.282266	5.5	2.68786e-22	110	-0.248256	-0.709865	0.213353	0.228571	5.5	2.46007e-25
Ferri	30	-0.113054	-0.412685	0.186576	0.148473	1.5	4.11861e-12	30	0.26272	-0.590638	1.11608	0.422856	1.5	0.00275935	30	0.264335	-0.177909	0.706579	0.219141	1.5	6.56192e-07	30	0.00376659	-0.762169	0.769702	0.379537	1.5	0.000149971	30	0.0312157	-0.220318	0.28275	0.12464	1.5	3.34817e-15	30	0.0408773	-0.206184	0.287939	0.122424	1.5	2.31471e-15	30	0.00959355	-0.241018	0.260205	0.124183	1.5	1.84458e-15
Ferri	400	2.65749	-0.912023	6.227	1.76876	20	1.00696e-12	400	2.57854	-2.86377	8.02086	2.69678	20	4.32393e-08	400	-0.685309	-5.23103	3.86041	2.25249	20	4.47927e-11	400	-3.23887	-8.91239	2.43465	2.81135	20	2.25268e-07	400	1.7039	-2.8761	6.28389	2.26948	20	2.29389e-10	400	2.82281	-0.446539	6.09217	1.62003	20	9.48975e-14	400	1.11126	-3.66869	5.89121	2.36856	20	3.03431e-10
Fol	10.4	-0.117015	-0.595894	0.361864	0.236943	0.52	0.0483746	10.4	0.102957	-0.274151	0.480065	0.186729	0.52	0.01552	10.4	0.373429	-0.300049	1.04691	0.333722	0.52	0.331384	10.4	0.256668	-0.224467	0.737803	0.23824	0.52	0.137732	10.4	-0.384764	-0.748119	-0.0214085	0.179783	0.52	0.228162	10.4	0.126732	-0.303711	0.557174	0.212977	0.52	0.0361117	10.4	0.463431	0.052705	0.874157	0.203523	0.52	0.391208
Fol	78.9	1.6118	-0.907768	4.13137	1.24665	3.945	0.0342952	78.9	-2.18275	-4.58055	0.215058	1.1873	3.945	0.0726949	78.9	0.130964	-3.36521	3.62714	1.73243	3.945	0.0166215	78.9	2.46591	-0.496085	5.4279	1.46667	3.945	0.159571	78.9	1.98698	-0.712776	4.68674	1.3358	3.945	0.0752604	78.9	-1.44364	-4.42728	1.54	1.47626	3.945	0.0489827	78.9	-2.92772	-5.22661	-0.62882	1.13915	3.945	0.188468
FT3	3.1	0.0149218	-0.0312281	0.0610717	0.0228682	0.155	1.31055e-07	3.1	-0.0165312	-0.0717317	0.0386693	0.027353	0.155	4.34715e-06	3.1	-0.0180346	-0.0777255	0.0416563	0.029578	0.155	1.74917e-05	3.1	-0.00146819	-0.0631861	0.0602497	0.0305825	0.155	4.98393e-06	3.1	-0.0228291	-0.0999801	0.0543218	0.0382299	0.155	0.000631255	3.1	-0.0240993	-0.121801	0.0736021	0.048413	0.155	0.00492692	3.1	-0.00124666	-0.0617036	0.0592103	0.0299577	0.155	3.45998e-06
FT3	6.8	-0.0654629	-0.216132	0.0852059	0.0746594	0.34	0.000332083	6.8	0.179556	-0.0123662	0.371478	0.0951012	0.34	0.0495003	6.8	0.194284	-0.0293929	0.417962	0.110837	0.34	0.0978741	6.8	0.0145393	-0.248135	0.277214	0.13016	0.34	0.00819602	6.8	0.162241	-0.149212	0.473694	0.154331	0.34	0.127958	6.8	0.227707	-0.134569	0.589983	0.179515	0.34	0.267502	6.8	0.0658941	-0.140123	0.271912	0.102086	0.34	0.00516861
FT4	12	-0.00725821	-0.131433	0.116917	0.0615312	0.6	1.69149e-12	12	-0.105096	-0.450448	0.240257	0.171129	0.6	0.00302006	12	-0.171317	-0.632353	0.289719	0.228453	0.6	0.0337756	12	-0.0619481	-0.514508	0.390612	0.224253	0.6	0.0104702	12	-0.114479	-0.375199	0.14624	0.129192	0.6	0.0002611	12	-0.194586	-0.559174	0.170002	0.180661	0.6	0.0150784	12	-0.0779573	-0.327617	0.171702	0.123711	0.6	6.3878e-05
FT4	22	0.170331	-0.0503436	0.391005	0.109349	1.1	5.6403e-11	22	0.38093	-0.0978461	0.859706	0.237243	1.1	0.00208155	22	0.315224	-0.296564	0.927012	0.303153	1.1	0.00658938	22	-0.0689827	-0.667945	0.529979	0.296798	1.1	0.000601845	22	0.254129	-0.134866	0.643123	0.192755	1.1	3.77093e-05	22	0.252678	-0.235962	0.741319	0.242131	1.1	0.000558845	22	-0.00436612	-0.39677	0.388038	0.194444	1.1	6.64853e-07
GGT	49	0.246267	-0.112615	0.605149	0.177833	2.45	6.42192e-16	49	0.396012	-0.0498522	0.841876	0.220935	2.45	4.72287e-12	49	0.367046	-0.055746	0.789837	0.209502	2.45	6.66381e-13	49	-0.024215	-0.474917	0.426487	0.223332	2.45	4.49081e-14	49	0.532405	-0.0392322	1.10404	0.283258	2.45	1.55256e-08	49	0.151186	-0.315128	0.6175	0.231068	2.45	6.54066e-13	49	-0.387927	-0.93141	0.155556	0.269307	2.45	8.47677e-10
Gluc	3.9	0.0197405	-0.102038	0.141519	0.0603437	0.195	0.00292274	3.9	0.036832	-0.0416463	0.11531	0.0388876	0.195	0.00010235	3.9	0.0067447	-0.0529473	0.0664367	0.0295786	0.195	5.93317e-08	3.9	-0.030868	-0.108444	0.0467085	0.0384407	0.195	5.46806e-05	3.9	0.0752446	-0.0412641	0.191753	0.0577324	0.195	0.0221079	3.9	-0.0285203	-0.127266	0.0702258	0.0489307	0.195	0.000739084	3.9	-0.107023	-0.297918	0.0838717	0.0945923	0.195	0.178827
Gluc	5.8	0.0224225	-0.0484777	0.0933227	0.0351325	0.29	9.67544e-10	5.8	-0.000179972	-0.0407768	0.0404168	0.0201165	0.29	3.73401e-18	5.8	-0.0146416	-0.0677458	0.0384625	0.0263142	0.29	1.42238e-13	5.8	-0.0145805	-0.0701473	0.0409863	0.0275345	0.29	5.56484e-13	5.8	0.00234498	-0.060927	0.0656169	0.0313525	0.29	6.87655e-12	5.8	-0.0186275	-0.0748659	0.0376108	0.0278672	0.29	1.23169e-12	5.8	-0.0210815	-0.11044	0.0682771	0.044279	0.29	1.55792e-07
HAV	20	-0.00531949	-0.0968485	0.0862095	0.0449347	1	2.86692e-21	20	0.0467358	-0.0732007	0.166672	0.0590789	1	4.38355e-18	20	0.0676354	-0.0564386	0.191709	0.0610527	1	4.34727e-17	20	0.0191314	-0.093089	0.131352	0.05522	1	4.45642e-19	20	0.0257322	-0.146403	0.197868	0.0845072	1	3.12653e-13	20	0.00840247	-0.145081	0.161886	0.0755243	1	3.58393e-15	20	-0.0140972	-0.0767275	0.0485332	0.0307839	1	9.80781e-27
HCGbeta	2	0.00800645	-0.0387884	0.0548013	0.0230504	0.1	0.000160231	2	0.0165694	-0.0670036	0.100142	0.0412077	0.1	0.0251856	2	-0.0410212	-0.117292	0.03525	0.0376426	0.1	0.0628365	2	-0.0410212	-0.117292	0.03525	0.0376426	0.1	0.0628365	2	0.00995732	-0.0673102	0.0872248	0.0380608	0.1	0.011831	2	0.0292589	-0.045906	0.104424	0.0370251	0.1	0.032136	2	0.0194149	-0.053062	0.0918919	0.0358018	0.1	0.0151301
HDL	0.9	0.0059476	0.000119869	0.0117753	0.00288776	0.045	3.36122e-17	0.9	0.0020032	-0.00440687	0.00841327	0.00317632	0.045	3.25008e-17	0.9	0.00104881	-0.00380874	0.00590636	0.00240701	0.045	6.83486e-22	0.9	-0.000943675	-0.00768586	0.00579851	0.00334089	0.045	7.95003e-17	0.9	-0.00260057	-0.0135343	0.0083331	0.00541786	0.045	4.90483e-10	0.9	0.000872997	-0.00612526	0.00787126	0.00346778	0.045	2.653e-16	0.9	0.00341042	-0.00734526	0.0141661	0.00532966	0.045	5.2739e-10
Iron	10.6	0.100922	0.00717758	0.194667	0.0464524	0.53	5.67832e-12	10.6	0.02813	-0.0638428	0.120103	0.0455744	0.53	2.91959e-14	10.6	-0.0231364	-0.0992877	0.0530149	0.0377345	0.53	4.23749e-17	10.6	-0.0509357	-0.176165	0.0742939	0.0620538	0.53	6.90599e-10	10.6	0.0380124	-0.0912956	0.167321	0.0640748	0.53	7.9087e-10	10.6	0.037244	-0.0667474	0.141235	0.0515298	0.53	2.09619e-12	10.6	-0.0010189	-0.136476	0.134438	0.0671216	0.53	4.10569e-10
Iron	28.3	0.43017	0.0902305	0.770109	0.168447	1.415	3.30102e-07	28.3	0.354307	0.0458942	0.662719	0.152825	1.415	8.83806e-09	28.3	0.0893735	-0.210789	0.389536	0.148736	1.415	1.55187e-11	28.3	-0.260912	-0.758028	0.236204	0.246331	1.415	1.46964e-05	28.3	0.352868	-0.0243513	0.730087	0.18692	1.415	5.68171e-07	28.3	0.472876	0.164747	0.781004	0.152684	1.415	1.12909e-07	28.3	0.118064	-0.329131	0.565258	0.221594	1.415	3.23377e-07
K	3.5	0.0275724	-4.57328e-05	0.0551905	0.0136853	0.175	5.80499e-14	3.5	-0.000965917	-0.022733	0.0208012	0.010786	0.175	6.53689e-20	3.5	0.0239361	0.00234896	0.0455232	0.0106969	0.175	7.50665e-18	3.5	0.0249028	0.00722651	0.0425791	0.00875895	0.175	7.22329e-21	3.5	0.00110576	-0.0424096	0.0446211	0.0215627	0.175	2.27355e-10	3.5	-0.000855247	-0.0246829	0.0229724	0.0118071	0.175	1.63354e-18	3.5	-0.0018573	-0.0436018	0.0398872	0.0206853	0.175	8.5607e-11
K	4.5	0.0221205	-0.0323418	0.0765828	0.0269872	0.225	1.33359e-09	4.5	-0.000791067	-0.0423375	0.0407554	0.0205871	0.225	4.13233e-14	4.5	0.0258111	-0.00391446	0.0555366	0.0147296	0.225	3.36443e-17	4.5	0.0266053	-0.0211945	0.0744051	0.0236858	0.225	8.40498e-11	4.5	-0.0307847	-0.093318	0.0317485	0.0309865	0.225	8.17819e-08	4.5	-0.00163074	-0.0344306	0.0311691	0.016253	0.225	1.929e-17	4.5	0.0298871	-0.0266028	0.0863771	0.0279919	0.225	8.01326e-09
LDH	288	10.0867	0.89068	19.2826	4.55679	14.4	0.174635	288	6.43076	-4.71447	17.576	5.52269	14.4	0.0782188	288	-12.3492	-21.6302	-3.06812	4.59895	14.4	0.328967	288	-18.7475	-25.8785	-11.6165	3.53355	14.4	0.887293	288	-11.2976	-31.2217	8.62647	9.87278	14.4	0.377448	288	-10.7184	-32.1598	10.7229	10.6246	14.4	0.365344	288	-0.0793623	-13.3987	13.24	6.59999	14.4	0.0178644
LDL	3.9	0.0791764	0.00284355	0.155509	0.0378245	0.195	0.00191244	3.9	0.0706385	-0.0717262	0.213003	0.0705446	0.195	0.0425983	3.9	-0.0191594	-0.075257	0.0369383	0.0277975	0.195	6.74756e-08	3.9	-0.0952727	-0.295753	0.105208	0.0993422	0.195	0.160594	3.9	-0.0243482	-0.0615052	0.0128088	0.0184121	0.195	5.15281e-12	3.9	0.00826877	-0.0168402	0.0333777	0.012442	0.195	8.81328e-19	3.9	0.0289412	-0.00397939	0.0618617	0.0163128	0.195	3.28782e-13
Lipe	60	0.523198	-0.0451367	1.09153	0.281622	3	2.24267e-11	60	0.138468	-0.886057	1.16299	0.507673	3	6.6077e-07	60	-0.41231	-1.31035	0.485729	0.444996	3	3.66311e-07	60	-0.557811	-1.21522	0.0996013	0.325761	3	1.42689e-09	60	0.222881	-0.231658	0.67742	0.225233	3	7.58693e-16	60	-0.482737	-1.41632	0.450845	0.462608	3	1.25681e-06	60	-0.697574	-1.77316	0.378011	0.532974	3	4.67371e-05
Mg	0.75	0.0281413	0.0198692	0.0364133	0.00409897	0.0375	0.0137723	0.75	0.0064398	-0.000711753	0.0135914	0.00354374	0.0375	2.46361e-11	0.75	0.000663227	-0.00547352	0.00679998	0.00304088	0.0375	1.35961e-15	0.75	-0.00605174	-0.016155	0.00405155	0.00500638	0.0375	7.81003e-08	0.75	0.00659404	-0.0104328	0.0236208	0.00843712	0.0375	0.000346211	0.75	-0.000688971	-0.0119389	0.0105609	0.00557456	0.0375	2.69084e-08	0.75	-0.00746026	-0.0232791	0.00835858	0.00783855	0.0375	0.000209091
Mg	1.25	0.0147592	0.00419472	0.0253237	0.00523493	0.0625	8.15598e-12	1.25	-0.00354158	-0.0267749	0.0196917	0.0115126	0.0625	3.58796e-06	1.25	0.010455	-6.83127e-05	0.0209783	0.00521451	0.0625	5.94114e-13	1.25	0.0141735	-0.0122166	0.0405636	0.0130768	0.0625	0.00031448	1.25	-0.0105903	-0.0371687	0.0159881	0.0131701	0.0625	0.000150333	1.25	-0.00384961	-0.0212823	0.0135831	0.00863825	0.0625	1.45417e-08	1.25	0.00702271	-0.0162013	0.0302467	0.011508	0.0625	9.505e-06
Myo	28	0.176083	-0.151562	0.503727	0.161848	1.4	2.16205e-09	28	0.172955	-0.306695	0.652605	0.237135	1.4	3.60591e-06	28	-0.236363	-0.641709	0.168983	0.200231	1.4	5.16363e-07	28	-0.277062	-0.706081	0.151957	0.212103	1.4	2.46472e-06	28	-0.0153245	-0.370215	0.339566	0.175455	1.4	6.60104e-10	28	0.0662802	-0.232501	0.365061	0.14759	1.4	2.63641e-11	28	0.192144	-0.159098	0.543386	0.173505	1.4	1.38631e-08
Myo	72	-0.285295	-0.912204	0.341614	0.309677	3.6	2.49348e-13	72	0.895766	-0.100761	1.89229	0.492674	3.6	1.32629e-06	72	0.0652643	-0.874013	1.00454	0.46398	3.6	1.82013e-09	72	-0.901084	-2.20992	0.407755	0.647078	3.6	8.18587e-05	72	-0.487555	-1.34718	0.372075	0.424993	3.6	3.869e-09	72	-0.0922226	-0.773155	0.588709	0.336363	3.6	5.25019e-13	72	0.333797	-0.572465	1.24006	0.447671	3.6	4.90717e-09
Na	135	0.0732002	-0.181652	0.328053	0.126193	6.75	1.15523e-39	135	-0.155766	-0.560201	0.24867	0.200406	6.75	6.4724e-32	135	0.0287605	-0.343387	0.400908	0.184406	6.75	1.01676e-33	135	0.176946	-0.143442	0.497333	0.158758	6.75	5.54501e-36	135	-0.164435	-0.489629	0.16076	0.161024	6.75	3.66045e-35	135	-0.0272549	-0.342318	0.287808	0.15612	6.75	1.10564e-36	135	0.100924	-0.242919	0.444766	0.170258	6.75	2.31969e-34
Na	145	-0.518479	-1.20352	0.166559	0.339205	7.25	6.15128e-23	145	-0.486956	-1.26369	0.28978	0.384888	7.25	2.85891e-21	145	-0.946551	-2.03497	0.141868	0.539334	7.25	4.37324e-15	145	-0.503714	-1.55902	0.551589	0.522924	7.25	1.67044e-16	145	0.184507	-0.765902	1.13492	0.470607	7.25	1.46118e-18	145	-0.34195	-1.53844	0.854538	0.592884	7.25	4.83003e-15	145	-0.534757	-1.34203	0.272515	0.399731	7.25	2.73661e-20
Phos	0.87	0.00719125	-0.00592731	0.0203098	0.00650051	0.0435	7.81971e-07	0.87	0.00122561	-0.00654016	0.00899138	0.0038481	0.0435	3.14746e-14	0.87	-1.85986e-05	-0.00527472	0.00523753	0.00260452	0.0435	1.88613e-20	0.87	-0.00126837	-0.00845217	0.00591542	0.00355972	0.0435	2.69023e-15	0.87	0.0187698	-0.00130859	0.0388482	0.00994925	0.0435	0.00849851	0.87	0.00364381	-0.0029105	0.0101981	0.00324779	0.0435	8.87199e-16	0.87	-0.0164694	-0.0392687	0.00632995	0.0112975	0.0435	0.0106394
Phos	1.45	-0.00796319	-0.0251223	0.00919596	0.00850271	0.0725	1.0532e-09	1.45	-0.00359931	-0.0165573	0.00935872	0.00642096	0.0725	6.55525e-14	1.45	0.000944093	-0.00890585	0.010794	0.00488085	0.0725	2.02119e-18	1.45	0.00460795	-0.00818482	0.0174007	0.00633908	0.0725	6.95577e-14	1.45	-0.0230944	-0.0455078	-0.00068102	0.0111063	0.0725	3.11998e-05	1.45	0.00186856	-0.00745287	0.01119	0.00461896	0.0725	4.52306e-19	1.45	0.0265542	0.00110831	0.0520001	0.0126089	0.0725	0.000366375
Pro-BNP	125	0.320741	-0.945366	1.58685	0.626452	6.25	4.60329e-12	125	1.50126	-0.289157	3.29169	0.886549	6.25	1.77031e-06	125	-0.801968	-2.74852	1.14458	0.963858	6.25	6.74864e-07	125	-2.2779	-4.53526	-0.0205331	1.11776	6.25	0.000486502	125	-0.0726187	-2.43721	2.29198	1.16997	6.25	2.41681e-06	125	-0.691128	-2.96038	1.57812	1.12279	6.25	6.92133e-06	125	-0.618233	-1.87329	0.636825	0.621457	6.25	1.21615e-11
PTH	1.59	-0.00814935	-0.0902991	0.0740004	0.0407069	0.0795	0.0434676	1.59	0.00400951	-0.0672598	0.0752788	0.0353154	0.0795	0.0192069	1.59	0.10388	0.0276493	0.180112	0.0377741	0.0795	0.73892	1.59	0.0986673	0.0193919	0.177943	0.0392826	0.0795	0.685933	1.59	-0.0270233	-0.0907019	0.0366554	0.0315541	0.0795	0.0518717	1.59	-0.0248825	-0.117932	0.0681667	0.0461078	0.0795	0.121425	1.59	0.00254093	-0.0775328	0.0826146	0.0396781	0.0795	0.0295831
PTH	9.33	-0.144226	-0.252791	-0.0356606	0.0537961	0.4665	2.04838e-07	9.33	-0.00306876	-0.108106	0.101969	0.0520482	0.4665	1.5946e-11	9.33	-0.0754767	-0.209842	0.0588882	0.0665805	0.4665	3.02488e-07	9.33	-0.071034	-0.212037	0.069969	0.0698698	0.4665	6.11498e-07	9.33	0.0833636	-0.0241164	0.190844	0.0532585	0.4665	3.84294e-09	9.33	0.196518	0.0663429	0.326693	0.0645043	0.4665	7.1069e-05	9.33	0.112085	-0.0219575	0.246128	0.0664209	0.4665	1.77774e-06
RubG	10	0.0362154	-0.357765	0.430196	0.194936	0.5	0.0111062	10	0.00305039	-0.262255	0.268356	0.131369	0.5	0.000248146	10	5.91255e-05	-0.172833	0.172951	0.0856094	0.5	3.65561e-07	10	-0.0029909	-0.423377	0.417395	0.208159	0.5	0.0108244	10	-0.0657015	-0.466835	0.335432	0.198626	0.5	0.0172703	10	-0.0611908	-0.265339	0.142958	0.10101	0.5	4.6499e-05	10	0.00801738	-0.552391	0.568426	0.277282	0.5	0.0418126
T3	1.3	0.000560113	-0.0188343	0.0199546	0.00961033	0.065	1.92135e-08	1.3	0.000144888	-0.0340749	0.0343646	0.0169566	0.065	0.000213876	1.3	0.00674692	-0.00763327	0.0211271	0.00712567	0.065	1.59555e-10	1.3	0.00650086	-0.0294764	0.0424781	0.0178274	0.065	0.00104183	1.3	0.0198652	-0.00450325	0.0442336	0.012075	0.065	0.000277365	1.3	-0.00439742	-0.0234086	0.0146138	0.00942042	0.065	4.72831e-08	1.3	-0.0237427	-0.0443937	-0.00309165	0.010233	0.065	0.000114129
T3	3.1	0.0244967	-0.0740972	0.12309	0.0488552	0.155	0.0053535	3.1	0.0673838	-0.114141	0.248909	0.0899492	0.155	0.167801	3.1	0.0200368	-0.0630378	0.103111	0.0411652	0.155	0.00105016	3.1	-0.0468178	-0.23354	0.139905	0.0925248	0.155	0.124453	3.1	0.107377	0.000498547	0.214255	0.0529604	0.155	0.18683	3.1	0.029975	-0.0594933	0.119443	0.0443334	0.155	0.00364837	3.1	-0.0748167	-0.160514	0.0108804	0.0424646	0.155	0.0329571
TN-T	0.01	1.9547e-06	-0.000105471	0.00010938	5.28605e-05	0.0005	2.62025e-11	0.01	6.69725e-05	-2.99662e-05	0.000163911	4.77505e-05	0.0005	5.13291e-11	0.01	-0.000113744	-0.000291473	6.39846e-05	8.74544e-05	0.0005	4.83315e-05	0.01	-0.000172836	-0.000356619	1.09475e-05	9.05287e-05	0.0005	0.000469105	0.01	-0.000129089	-0.000434677	0.000176498	0.00015037	0.0005	0.00941765	0.01	6.62706e-06	-0.000112425	0.000125679	5.86432e-05	0.0005	3.17297e-10	0.01	0.000132995	-8.57345e-05	0.000351725	0.000107743	0.0005	0.000834391
TNT-hs	0.014	-0.000259019	-0.000423625	-9.44133e-05	8.14446e-05	0.0007	1.56789e-06	0.014	0.000175325	-3.33088e-05	0.00038396	0.000103308	0.0007	4.3514e-06	0.014	0.000387195	0.000151709	0.000622682	0.000116604	0.0007	0.00524122	0.014	0.000197484	-8.42001e-05	0.000479168	0.00013958	0.0007	0.000416611	0.014	0.000378032	0.000157003	0.000599061	0.000109362	0.0007	0.00268651	0.014	0.000322456	0.000134188	0.000510724	9.31523e-05	0.0007	0.000113309	0.014	-5.83529e-05	-0.000321451	0.000204745	0.000130177	0.0007	7.42066e-06
ToxoG	1	0.000995467	-0.00705064	0.00904157	0.00397105	0.05	5.53914e-15	1	0.00100428	-0.0119172	0.0139258	0.00639338	0.05	1.13617e-09	1	-0.00512943	-0.0175969	0.00733808	0.00616382	0.05	4.43979e-09	1	-0.00606262	-0.0205522	0.00842697	0.00716352	0.05	1.68963e-07	1	-0.00405602	-0.0180108	0.00989872	0.00688717	0.05	3.9048e-08	1	-0.0103853	-0.0271983	0.00642761	0.00829781	0.05	1.41434e-05	1	-0.00637321	-0.0168472	0.00410083	0.00517391	0.05	1.55861e-10
TP	66	0.416229	0.0418728	0.790585	0.185501	3.3	2.50516e-19	66	0.172786	-0.247495	0.593066	0.208257	3.3	8.64923e-19	66	-0.0416434	-0.433448	0.350161	0.194147	3.3	1.55448e-20	66	-0.207586	-0.539067	0.123895	0.164255	3.3	2.1683e-22	66	0.210097	-0.36176	0.781953	0.283366	3.3	3.9751e-14	66	0.179664	-0.299236	0.658565	0.237305	3.3	8.76843e-17	66	-0.0281553	-0.609945	0.553635	0.288289	3.3	1.12353e-14
TP	87	0.77345	-0.408694	1.95559	0.585776	4.35	1.39939e-07	87	1.36211	0.0479013	2.67631	0.651216	4.35	2.00284e-05	87	0.237785	-0.562433	1.038	0.396524	4.35	1.87152e-13	87	-1.06733	-2.51605	0.38139	0.717869	4.35	2.10329e-05	87	0.0925257	-1.05911	1.24416	0.57066	4.35	1.60598e-09	87	0.0885164	-0.705912	0.882945	0.393655	4.35	4.98604e-14	87	-0.0118526	-1.20012	1.17641	0.588808	4.35	2.17538e-09
Trigl	2.3	0.0175527	0.0030943	0.0320112	0.00716445	0.115	2.75784e-17	2.3	0.0199759	0.00426159	0.0356902	0.00778677	0.115	1.06723e-15	2.3	0.010491	-0.00705844	0.0280404	0.00869609	0.115	1.76474e-15	2.3	-0.00946582	-0.0310096	0.012078	0.0106754	0.115	7.89728e-13	2.3	-0.00778326	-0.0351216	0.019555	0.0135467	0.115	3.68306e-10	2.3	0.00020498	-0.0182491	0.0186591	0.00914439	0.115	4.17438e-16	2.3	0.00797362	-0.0254881	0.0414353	0.0165809	0.115	4.40076e-08
Trfe	23	0.0793413	-0.098502	0.257185	0.0881249	1.15	1.23492e-15	23	0.144447	-0.0854635	0.374358	0.113925	1.15	2.03121e-11	23	0.0926562	-0.109559	0.294871	0.100202	1.15	1.10037e-13	23	-0.0465465	-0.267816	0.174723	0.109644	1.15	4.63561e-13	23	0.175964	-0.12004	0.471969	0.146676	1.15	2.3784e-08	23	0.148074	-0.0255311	0.321679	0.0860248	1.15	4.89287e-15	23	-0.0340102	-0.288595	0.220574	0.126152	1.15	1.90818e-11
Trfe	45	1.02694	-0.220972	2.27485	0.618364	2.25	0.0272628	45	0.484653	-0.729331	1.69864	0.601554	2.25	0.00269655	45	-0.303199	-1.05592	0.449518	0.372986	2.25	2.60293e-06	45	-0.774007	-2.53411	0.986096	0.872167	2.25	0.0489952	45	-0.278916	-1.00344	0.445608	0.359016	2.25	1.07041e-06	45	0.450087	-0.19107	1.09124	0.317706	2.25	6.00911e-07	45	0.738541	0.169457	1.30762	0.281992	2.25	1.64291e-06
TSH	0.34	0.00824104	-0.00455789	0.02104	0.00634213	0.017	0.0872801	0.34	-0.00944578	-0.0324705	0.013579	0.0114092	0.017	0.255757	0.34	-0.00114215	-0.00548214	0.00319785	0.00215055	0.017	2.13192e-09	0.34	0.00803743	-0.0104354	0.0265103	0.00915366	0.017	0.166563	0.34	0.00122387	-0.00277377	0.00522151	0.00198091	0.017	3.14052e-10	0.34	-0.000583323	-0.00163068	0.000464032	0.000518986	0.017	3.18413e-31	0.34	-0.0018116	-0.00544616	0.00182296	0.001801	0.017	7.00902e-11
TSH	5.6	-0.025557	-0.125875	0.0747613	0.0497097	0.28	3.61899e-06	5.6	0.108173	-0.078161	0.294507	0.0923322	0.28	0.0348792	5.6	-0.0046987	-0.0528062	0.0434088	0.0238382	0.28	6.42844e-15	5.6	-0.109702	-0.258388	0.0389844	0.073677	0.28	0.0128935	5.6	0.0429905	-0.0125671	0.0985481	0.0275299	0.28	4.01911e-11	5.6	0.0290362	0.0107809	0.0472915	0.00904586	0.28	6.14628e-29	5.6	-0.0137658	-0.0725421	0.0450106	0.0291249	0.28	7.6319e-12
UA	420	0.881781	-0.398977	2.16254	0.634642	21	2.92027e-31	420	-0.720291	-2.37804	0.937456	0.821447	21	6.26204e-27	420	0.642414	-1.14384	2.42867	0.885126	21	1.00378e-25	420	1.36458	-0.211965	2.94112	0.781209	21	3.08865e-27	420	-1.24356	-3.82214	1.33501	1.27774	21	3.04138e-19	420	-2.36921	-4.54883	-0.189588	1.08004	21	5.66102e-21	420	-1.12095	-3.83407	1.59217	1.34441	21	1.49396e-18
Ureal	3	0.0184899	-0.0090904	0.0460701	0.0136666	0.15	1.74586e-12	3	0.00267905	-0.0224839	0.027842	0.0124688	0.15	3.0742e-15	3	-0.00695569	-0.0461544	0.032243	0.0194238	0.15	2.19876e-09	3	-0.00965241	-0.049905	0.0306002	0.019946	0.15	6.4474e-09	3	0.0674537	0.000114302	0.134793	0.033368	0.15	0.00874692	3	0.0456289	-0.00844844	0.0997062	0.0267964	0.15	0.000173091	3	-0.0224209	-0.0782242	0.0333823	0.0276516	0.15	1.84577e-05
Ureal	8	0.0176299	-0.00708921	0.042349	0.0122488	0.4	5.42563e-31	8	0.0141281	-0.0306087	0.058865	0.022168	0.4	4.05273e-21	8	0.0333998	-0.0136392	0.0804389	0.0233088	0.4	1.64753e-19	8	0.0191901	-0.0444212	0.0828014	0.0315207	0.4	1.48532e-15	8	0.0158633	-0.0337326	0.0654592	0.0245758	0.4	2.05995e-19	8	0.039911	-0.0129379	0.0927599	0.0261877	0.4	1.89527e-17	8	0.0239032	-0.0232243	0.0710307	0.0233526	0.4	6.99363e-20
VitB12	133	1.78956	-2.5446	6.12372	2.14611	6.65	0.0144396	133	-6.4976	-21.3102	8.315	7.33464	6.65	0.491762	133	-5.91518	-11.1207	-0.709651	2.57758	6.65	0.388508	133	0.418565	-14.7325	15.5696	7.50223	6.65	0.205502	133	4.64726	-6.73178	16.0263	5.63447	6.65	0.36204	133	1.75681	-5.41494	8.92856	3.55118	6.65	0.0878533	133	-2.90941	-9.90338	4.08456	3.46315	6.65	0.143202
VitB12	675	0.83129	-7.65323	9.3158	4.20121	33.75	5.59419e-10	675	10.4236	-18.0829	38.9301	14.1153	33.75	0.0530297	675	-3.74736	-10.4899	2.99514	3.33863	33.75	1.53265e-11	675	-13.902	-42.4732	14.6693	14.1474	33.75	0.0840805	675	-3.20764	-20.87	14.4547	8.74571	33.75	0.000580867	675	-3.49904	-12.8997	5.90165	4.65487	33.75	4.22422e-08	675	-0.278785	-11.8739	11.3163	5.74146	33.75	3.77775e-07
VitD	75	0.648041	-0.973455	2.26954	0.802903	3.75	0.0001951	75	-0.549258	-2.78475	1.68624	1.10773	3.75	0.00304043	75	2.18537	-1.62395	5.9947	1.8876	3.75	0.205924	75	2.81828	-1.26813	6.90468	2.02489	3.75	0.323897	75	-0.770671	-4.72808	3.18674	1.95956	3.75	0.0680421	75	-0.986444	-5.13901	3.16612	2.05619	3.75	0.0931669	75	-0.0296002	-2.8515	2.7923	1.39831	3.75	0.00549905
